# Supplementary material for: High-Tg Vat Photopolymerization Materials Based on In Situ Sequential Interpenetrating Polymer Networks of Maleimide and Cyanate Ester Monomers
Source: Polymers (Basel). 2025 Nov 29;17(23):3179. doi: 10.3390/polym17233179 (PMC12694268; doi:10.3390/polym17233179)
Supplement: Supplementary file 1 [file polymers-17-03179-s001.zip]

Archive with 1 entries (1 files):
- polymers-3991087-supplementary.pdf
